# Supplementary material for: Association of Tumor Necrosis Factor Inhibitors with the Risk of Nontuberculous Mycobacterial Infection in Patients with Rheumatoid Arthritis: A Nationwide Cohort Study
Source: J Clin Med. 2023 Nov 9;12(22):6998. doi: 10.3390/jcm12226998 (PMC10671978; doi:10.3390/jcm12226998)
Supplement: Supplementary file 1 [file jcm-12-06998-s001.zip]

Archive with 1 entries (1 files):
- jcm-2692579-supplementary.pdf
